# Supplementary material for: The Specificity of Cognitive-Motor Dual-Task Interference on Balance in Young and Older Adults
Source: Front Aging Neurosci. 2022 Jan 11;13:804936. doi: 10.3389/fnagi.2021.804936 (PMC8786904; doi:10.3389/fnagi.2021.804936)
Supplement: Supplementary Data Sheet 1 — De-identified data. [file Data_Sheet_1.csv]

RANDID	Age	Yrs	gender	Sway_Firm_baseline	Sway_Firm_nback	Sway_Firm_speed	Sway_Firm_stroop	Sway_Firm_taskswitch	Sway_Foam_baseline	Sway_Foam_nback	Sway_Foam_speed	Sway_Foam_stroop	Sway_Foam_taskswitch	Nback_Firm	Nback_Foam	Stroop_Firm	Stroop_Foam	Switch_Firm	Switch_Foam	Speed_Firm	Speed_Foam	abc	mdpq
3398	1	24	male	0.0363	0.0035	0.0132	0.0147	0.0138	0.0363	0.0258	0.0252	0.0117	0.0081	0.888888889	0.944444444	170.3115942	98.875	91.95887446	16.87545788	350.5714286	357.047619	97.9375	40
4764	1	22	male	0.0326	0.0504	0.0265	0.0107	0.0123	0.0316	0.0604	0.0419	0.0476	0.0303	0.833333333	1	191.6666667	95.05482456	135.5694444	273.9107143	294.3809524	325.1904762	99.375	40
7245	1	35	female	0.0101	0.0228	0.052	0.0455	0.0195	0.0363	0.0303	0.0343	0.03	0.0381	0.444444444	0.722222222	290.5434783	134.844697	540.2666667	97.09808612	434.3333333	502.4761905	98.5625	40
4218	1	20	female	0.017	0.0224	0.0352	0.062	0.0731	0.0375	0.0487	0.035	0.0374	0.0527	0.944444444	1	53.58333333	85.86050725	153.1847826	36.2760181	307.3333333	331	96	40
8449	1	23	female	0.0207	0.0255	0.0482	0.0377	0.1023	0.0435	0.0728	0.0758	0.0592	0.0757	0.944444444	0.888888889	30.875	69.95238095	145.4166667	273.4011858	338.5238095	367.3333333	100	40
6091	1	25	male	0.0493	0.0327	0.0431	0.0339	0.033	0.072	0.097	0.0518	0.0607	0.0663	0.777777778	1	147.423913	266.3825758	194.66875	221.7036364	386.8571429	382.5238095	89.0625	39.5
8839	1	29	female	0.0457	0.0264	0.0269	0.0271	0.0922	0.0359	0.0464	0.0321	0.0689	0.0364	0.777777778	0.833333333	62.50757576	79.19202899	221.6909091	46.10144928	488.3809524	525.952381	84.8125	38
9258	1	21	female	0.0182	0.0183	0.0183	0.0314	0.0272	0.0631	0.0796	0.0525	0.0577	0.0867	1	1	140.1612319	227.9003623	-28.95652174	123.0695652	330.3809524	326.1428571	92.1875	37.5
2249	1	21	male	0.017	0.1083	0.0219	0.0239	0.03	0.0372	0.0483	0.0396	0.0309	0.0345	1	1	127.0996377	65.91666667	156.9074074	147.7626812	318.2380952	335.6666667	92.0625	38.5
6117	1	22	female	0.0307	0.1354	0.1202	0.0469	0.171	0.0683	0.0644	0.086	0.0535	0.1108	0.888888889	0.833333333	128.4583333	177.4836957	626.7033493	279.4545455	357.3809524	400.6190476	85.75	37.5
6555	1	22	female	0.0037	0.0039	0.044	0.0057	0.0058	0.0044	0.029	0.0486	0.0241	0.0457	1	0.888888889	106.1322464	53.66666667	333.9906015	146.9743083	366.5714286	340.8095238	97.9375	40
7987	1	21	male	0.0269	0.0414	0.0332	0.1482	0.0558	0.0369	0.0367	0.0327	0.0227	0.0377	0.944444444	1	70.73863636	135.4166667	357.3376906	68.73913043	369.3	378	95.5	38.5
5067	1	20	male	0.0599	0.0441	0.0214	0.0364	0.0416	0.0246	0.0575	0.0635	0.072	0.0425	0.722222222	0.944444444	170.5217391	79.25	111.4713959	145.8781609	300.8571429	331.8095238	82.5625	33.5
2394	1	18	male	0.0291	0.0371	0.076	0.0442	0.1864	0.0557	0.0304	0.0712	0.0532	0.1467	0.888888889	0.833333333	208.125	52.58333333	325.7179487	25.09879032	387.7142857	418.6666667	99.375	40
2341	1	26	female	0.0223	0.0485	0.0592	0.0721	0.0952	0.0491	0.0598	0.0549	0.0369	0.0571	0.944444444	0.833333333	208.25	126.7916667	222.4204545	125.0361905	327.5238095	302.0952381	96.375	40
7247	1	19	female	0.0249	0.025	0.0262	0.0164	0.0236	0.0288	0.0268	0.0289	0.0372	0.0424	1	1	116.173913	112.4166667	286.9652015	170.2222222	308.1904762	286.8095238	92.5625	40
7128	1	34	female	0.0362	0.0227	0.0333	0.0546	0.0546	0.046	0.0346	0.039	0.0353	0.0386	0.944444444	0.666666667	110.2173913	22.20833333	198.4432773	243.3923077	377.1428571	355.8571429	93.3125	40
5602	1	20	female	0.0162	0.0197	0.0127	0.0133	0.0232	0.0406	0.0452	0.0447	0.0235	0.0388	0.333333333	0.333333333	254.0795455	240.8242754	223.437037	267.72	348.35	333.6666667	77.625	35.5
2888	1	21	male	0.0452	0.0145	0.0667	0.0113	0.0481	0.0828	0.0292	0.084	0.0361	0.0774	0.944444444	1	380.9565217	178.9583333	457.5454545	245.5406699	347.047619	403.3809524	90.5	39
8797	1	20	female	0.0198	0.0364	0.0664	0.0171	0.0178	0.0443	0.0655	0.0463	0.0323	0.0522	0.944444444	1	319.0530303	147.9166667	94.8715415	44.27380952	453.9047619	440.7619048	95.5	39
7865	1	25	male	0.0299	0.2263	0.048	0.0375	0.086	0.0297	0.0554	0.069	0.0351	0.0396	0.666666667	0.722222222	156.1847826	-38.32971014	-418.7435897	144.8506494	319.6	266.2	67.6875	35.5
6720	1	19	female	0.0427	0.0386	0.0444	0.0574	0.099	0.0648	0.0873	0.1279	0.0805	0.0646	0.666666667	0.888888889	78.44384058	76.20833333	-47.29166667	-1.854545455	303.7142857	360.4285714	96.375	39
1468	1	21	female	0.0194	0.0125	0.0205	0.0156	0.0218	0.0522	0.0268	0.0271	0.03	0.0481	0.722222222	0.944444444	233.1449275	387.5984848	266.5810185	337.0333333	371.1428571	339.6190476	96.1875	39
3932	1	23	female	0.0159	0.0811	0.0702	0.0378	0.0581	0.0598	0.0875	0.0561	0.0577	0.0518	0.888888889	0.888888889	174.0654762	215.9076087	117.2444444	84.52521008	351.3	390.0952381	91.25	40
4685	1	30	female	0.0265	0.019	0.0655	0.0177	0.1099	0.0455	0.0692	0.1108	0.1816	0.1256	0.833333333	0.944444444	163.75	72.91666667	69.25757576	264.5346154	390.4761905	398.3333333	80.5	37.5
8277	1	26	female	0.0175	0.0199	0.025	0.0194	0.0182	0.0449	0.0395	0.027	0.027	0.0353	1	0.888888889	211.9166667	209.8333333	524.375	147.7163636	396	405.2857143	95.6875	39
5772	1	20	male	0.0352	0.0489	0.0503	0.0366	0.033	0.053	0.0499	0.0687	0.0614	0.0693	0.777777778	0.833333333	174.2916667	255.9365942	280.3511905	584.0897436	412.952381	384.2857143	66.75	36
1406	1	21	female	0.0121	0.0082	0.0114	0.0112	0.0122	0.0296	0.0209	0.0249	0.0237	0.0281	0.888888889	0.944444444	15.47101449	125.2137681	159.7307692	434.4821429	342.8571429	385.0952381	91.625	36.5
7677	1	22	male	0.0059	0.0295	0.0085	0.1233	0.0709	0.0194	0.0809	0.0255	0.032	0.0261	0.555555556	0.777777778	172.1086957	180.5454545	111.4296296	109.225	272.15	299.9047619	78.5625	40
2883	1	22	female	0.0397	0.041	0.0483	0.0417	0.0937	0.0434	0.0474	0.0475	0.0427	0.0405	1	0.944444444	31.08333333	128.384058	393.6650246	428.8174603	402.8	381.952381	98	39
2189	1	25	male	0.0121	0.0252	0.0169	0.0181	0.0198	0.0318	0.0377	0.0358	0.0426	0.0479	0.777777778	0.777777778	106.6956522	142.2663043	18.66435185	143.3913043	358.3333333	325.8571429	98.1875	35
3467	1	20	female	0.0151	0.0202	0.0363	0.0193	0.0174	0.0339	0.0793	0.0239	0.0339	0.028	1	1	116.7083333	75.70833333	203.0526316	289.46	315.1904762	299.4285714	95.375	39
9096	1	21	female	0.0329	0.0293	0.0362	0.0294	0.0259	0.0428	0.0599	0.0498	0.0416	0.0368	0.833333333	0.888888889	241.405303	160.1213768	115.9219048	563.0454545	361.5714286	322.8571429	97.1875	38.5
3325	1	18	female	0.026	0.0255	0.0277	0.0236	0.0255	0.0439	0.0373	0.0413	0.0372	0.0409	0.833333333	0.888888889	130.9692029	34.43478261	301.6936759	233.8586957	355.6	310.8571429	95.3125	40
3563	1	23	female	0.0144	0.024	0.2234	0.0139	0.0181	0.0286	0.0276	0.0314	0.0264	0.0325	0.944444444	0.944444444	37.54166667	27.70833333	342.4090909	139.530303	344.2380952	309.8571429	88.375	40
8586	1	23	female	0.028	0.0304	0.0461	0.0222	0.0495	0.029	0.0487	0.0365	0.026	0.026	0.944444444	1	232.9130435	275.9130435	288.526087	276.4988558	308.7619048	353	99	40
2876	1	31	male	0.0454	0.1011	0.0568	0.0608	0.0685	0.039	0.1091	0.0501	0.0569	0.0845	0.944444444	0.888888889	98.04166667	170.75	84.24521073	321.7235577	390.2857143	386.4761905	97.8125	40
3855	1	30	male	0.0233	0.0202	0.0247	0.0267	0.0304	0.0532	0.0689	0.0579	0.0668	0.0575	0.666666667	0.722222222	146.0996377	84.33333333	-14.84727273	109.6333333	446.3809524	420.8095238	91.8125	39.5
7657	1	18	male	0.0257	0.017	0.0194	0.0188	0.0198	0.0363	0.0299	0.0446	0.0379	0.0453	1	1	82.41666667	0.833333333	78.09848485	391.2152381	293.952381	299.1428571	91.625	40
4809	1	25	male	0.0088	0.0024	0.0126	0.0098	0.0067	0.0304	0.0067	0.0154	0.0298	0.0156	0.277777778	0.777777778	144.297619	260.9150198	-41.97592593	289.8016194	363.3333333	384.047619	85	39.5
7059	1	21	female	0.0209	0.0135	0.0188	0.0164	0.0139	0.025	0.0212	0.0195	0.029	0.0263	0.944444444	0.888888889	98.75	41.25	98.17592593	227.4989648	308.4285714	311.35	97.1875	40
2347	1	18	female	0.0211	0.5677	0.3841	0.0746	0.1108	0.0328	0.0574	0.0966	0.0518	0.0348	1	0.944444444	-0.5	349.9940476	32.58823529	-1017	398.9047619	352	53.125	32
3413	2	71	female	0.0285	0.0148	0.0119	0.0161	0.0221	0.0487	0.0328	0.0415	0.0344	0.0443	0.5	0.777777778	481.173913	205.3713768	87.73106061	264.9605263	384.8571429	398.8571429		28.5
2968	2	68	female	0.004	0.0177	0.009	0.011	0.0148	0.0172	0.0502	0.0421	0.0108	0.0381	0.888888889	0.888888889	-30.5	185.7300725	-42.58909091	171.9149798	379.7142857	383.5238095	82.1875	33.5
1475	2	68	female	0.0184	0.0143	0.0136	0.017	0.0122	0.05	0.0386	0.0371	0.0407	0.0332	0.222222222	0.388888889	292.8294314	-9.147826087	182.0724638	98.53846154	423.047619	462.2	67.8125	35.5
3276	2	74	female	0.0429	0.0205	0.0202	0.0251	0.0364	0.0918	0.0541	0.0439	0.051	0.0502	0.388888889	0.722222222	483.155303	321.7992424	642.8888889	642.3618421	341	356.047619	81.875	39.5
9043	2	64	female	0.0277	0.0262	0.0322	0.0249	0.0213	0.0695	0.0754	0.0647	0.049	0.0928	0.388888889	0.277777778	77.91666667	330.2083333	180.3853383	309.7447368	384.5714286	514.8571429
5536	2	82	female	0.019	0.0157	0.0258	0.0237	0.0316	0.1199	0.0557	0.067	0.0569	0.019	0.444444444	0.5	683.8822055	282.7420814	563	300.6923077	378	390	90.875
2911	2	62	female	0.0103	0.0143	0.0228	0.0166	0.0227	0.0568	0.0294	0.0433	0.043	0.0567	0.833333333	0.944444444	392.8656126	282.6875	199.9444444	110.7404762	335.4210526	372.3	85	31.5
1477	2	71	female	0.0172	0.0506	0.0292	0.0654	0.0745	0.0584	0.0648	0.0757	0.0441	0.0885	0.722222222	0.888888889	371.7559524	290.2717391	237.6394231	299.5183824	403.8571429	411.2380952	100	40
3376	2	66	female	0.0167	0.0299	0.0395	0.0263	0.0315	0.0288	0.0345	0.0381	0.0293	0.0407	0.777777778	0.722222222	118.826087	108.9345238	361.8675214	633.3125	448.9047619	382.3333333	96.875	37.5
1816	2	69	male	0.0184	0.0103	0.0174	0.0116	0.0126	0.0031	0.0202	0.0244	0.0167	0.0166	0.888888889	0.833333333	350.3143939	232.8333333	107.9473684	103.53	323.3333333	344.2857143	97.8125	40
7487	2	72	female	0.0122	0.0343	0.0257	0.0354	0.0391	0.0235	0.055	0.0403	0.077	0.0793	0.5	0.333333333	580.1014493	320.8571429	-649.25	372.2	410.15	405.7142857	74.3125	9.5
9310	2	81	female	0.0225	0.056	0.0244	0.0325	0.0384	0.0481	0.0804	0.0687	0.0565	0.0788	0.166666667	0.5	526.1699605	331.5797101	523.8214286	277.4117647	435.7	559.2857143	69.375	30
3655	2	75	female	0.0326	0.0232	0.0257	0.0145	0.0429	0.04	0.0408	0.0339	0.0464	0.038	0.777777778	0.611111111	533.3333333	354.6666667	60.04347826	465.4025974	368.7619048	396.95	86.875	38.5
4432	2	74	female	0.0235	0.0334	0.0358	0.0318	0.065	0.1183	0.0341	0.0449	0.0421	0.082	0.5	0.777777778	71.39015152	333.0416667		348.2818182	372.7	365.4	93.8125	38
4678	2	72	female	0.017	0.0257	0.0186	0.0216	0.0197	0.0276	0.0257	0.0275	0.0346	0.0477	0.722222222	1	195.5	149.5833333	164.42	212.5281955	318.0952381	323.4761905	75.625	35.5
2878	2	88	female	0.0041	0.0067	0.0772	0.0054	0.0068	0.0122	0.024	0.0459	0.1977	0.0742	0.444444444	0.333333333	498.297619	648.2608696	1470.8	157.8666667	469.0625	540.5882353	38.1875
3326	2	70	female	0.022	0.0171	0.0165	0.0196	0.0138	0.026	0.0219	0.0199	0.0219	0.0215	0.611111111	0.5	591.6335404	256.1283644	495.286445	265.2333333	444.3	448.4285714	82.1875	28
8395	2	73	female	0.0293	0.0327	0.0588	0.0231	0.0713	0.1503	0.2274	0.1192	0.0653	0.2445	0.5	0.055555556	289.4583333	672.1195652	383.4971429	-511.1666667	612.25	732.6470588	63.375	8
5971	2	77	female	0.0129	0.0377	0.0177	0.0343	0.0253	0.0356	0.0671	0.0373	0.0473	0.0467	0.388888889	0.666666667	109.8674242	122.0181159	282.7559524	342.4615385	344.85	379.1428571	57.0625	20
2441	2	77	female	0.0375	0.0279	0.0227	0.0163	0.0223	0.1117	0.1164	0.082	0.1545	0.0683	0.444444444	0.444444444	534.5666667	714.5916667	126.875	720.0833333	381.8	378	85.3125	25
2089	2	77	female	0.0375	0.1545	0.0683	0.082	0.1164	0.1117	0.0279	0.0223	0.0163	0.0227	0.222222222	0.555555556	463.1190476	528.4257246	643.375	554.0629371	840.6666667	808.55	85	21.5
7731	2	85	female	0.0199	0.0157	0.0134	0.0178	0.0198	0.0764	0.0337	0.067	0.0787	0.0843	0.444444444	0.444444444	253.9565217	407.2427536	511.5227273	732.4166667	481.952381	471.2857143	41.875	23.5
9615	2	72	male	0.0204	0.0394	0.0267	0.069	0.0796	0.0646	0.0635	0.0468	0.0386	0.0695	0.833333333	0.666666667	361.3333333	498.3333333	172.3888889	131.9155844	475.047619	478.2857143	91.5625	18
4853	2	75	female	0.0108	0.0503	0.0185	0.0147	0.0393	0.045	0.069	0.07	0.1424	0.0736	0.777777778	0.722222222	730.7119565	562.2055336	421	-51.66363636	489.047619	496.65	50.875	25
8082	2	82	male	0.0332	0.0694	0.1419	0.0633	0.0437	0.1275	0.1184	0.1605	0.093	0.1547	0.722222222	0.277777778	388.4741201	328.5454545	246.125	263.9473684	347	357.35	92.3125	9
1944	2	72	female	0.0257	0.0196	0.0216	0.025	0.0184	0.0299	0.0305	0.0425	0.0363	0.0365	0.833333333	0.777777778	186.3333333	267.2916667	294.2252874	414.8333333	387.047619	415.7368421	95.375	23.5
8348	2	79	female	0.0282	0.0334	0.0427	0.0397	0.0441	0.1338	0.0975	0.1255	0.0949	0.124	0.666666667	0.944444444	382.2445652	176.3423913	218.5555556	391.2413043	383.7619048	351.3333333	90.625	8
4773	2	71	female	0.0108	0.0083	0.0212	0.0129	0.0099	0.0416	0.0365	0.0316	0.04	0.0516	0.888888889	1	184.4438406	250.875	65.20363636	-137.2232143	411.047619	392.0952381	82.5	37.5
4551	2	70	female	0.0172	0.0851	0.0854	0.0767	0.0743	0.0822	0.0302	0.0311	0.0496	0.1237	0.555555556	0.777777778	371.650641	646.7171053	508.25	483.5059524	507.4285714	456.4761905		31.5
7907	2	66	female	0.0418	0.1167	0.0631	0.1299	0.1488	0.107	0.0615	0.0176	0.0831	0.0799	0.555555556	0.5	-33.94047619	798.7391304	312.3666667	526.2181818	529	459.1	52.625	19.5
